# Supplementary material for: The rise in ocean plastics evidenced from a 60-year time series
Source: Nat Commun. 2019 Apr 16;10:1622. doi: 10.1038/s41467-019-09506-1 (PMC6467903; doi:10.1038/s41467-019-09506-1)
Supplement: Supplementary file 4 — Supplementary Data 1 [file 41467_2019_9506_MOESM4_ESM.xlsx]

## Sheet: Sheet1
https://doi.org/10.17031/1617
Macroplastic entanglements on the Continuous Plankton Recorder.
CPR Tow ID	Observation	CPR ID	Year of tow	Month of tow	tow_lat_start	tow_lon_start	tow_lat_end	tow_lon_end	region_names (based around OSPAR regions)
106VC	recorder fouled by trawl twine.	43	1957	5	64.7	-12.7	62.433	-8.233	Arctic Waters
247X-	recorder fouled by plastic bag	49	1965	4	55.517	-7.3	57.2	-13.017	Wider Atlantic
138L-	drift net entangled in propellor.	42	1967	9	56.083	-2.617	53.967	7.5	Greater North Sea
379C-	nylon tape caught around prop.	131	1971	6	53.633	0.383	57.083	8.033	Greater North Sea
214L-	string wound round prop.	127	1972	3	54.267	7.2	56.083	-2.633	Greater North Sea
174SB	overrun tow: plastic belt fouling prop.	20	1973	3	48.583	-5.417	42.917	-9.567	Bay of Biscay and Iberian Coast
398C-	overrun tow: string wound round prop.	127	1973	3	53.617	0.35	58.033	8.717	Greater North Sea
237L-	plastic tape around prop.	124	1973	10	56.167	-2.55	54.083	7.883	Greater North Sea
358X-	rope wrapped around prop.	60	1973	12	58.033	-15.583	55.55	-7.283	Celtic Seas
488K-	nylon cord found around shaft.	58	1974	5	56.217	-2.6	57.45	8.95	Greater North Sea
188SA	plastic sheet around prop.	103	1974	6	50.733	0.45	48.033	-5.75	Celtic Seas
387X-	recorder fouled in trawl net.	48	1976	9	56.45	-15.5	55.75	-9.283	Wider Atlantic
185GC	twine caught in flexible drive of propellor post.	122	1977	6	60.983	-25.25	59.317	-40.3	Arctic Waters
261Z-	overrun tow: nylon twine caught around prop. and shaft.	145	1978	3	55.983	-30.267	63.867	-22.8	Arctic Waters
196G-	plastic caught around gear box. fusee cone out of alignment.	113	1978	5	57.983	6.55	60.333	-6.3	Arctic Waters
284Z-	prop. shaft fouled by plastic sheeting.	76	1980	3	56.5	-35.2	63.083	-25.25	Arctic Waters
247SA	prop. fouled by nylon tape.	27	1980	4	50.683	-1.033	45.333	-8	Bay of Biscay and Iberian Coast
380A-	tunnel blocked by plastic bag.	1	1980	12	60.133	-1.133	57.383	-1.783	Greater North Sea
239G-	plastic in propellor.	105	1982	3	57.883	7.267	60.35	-6.183	Arctic Waters
493C-	plastic round propellor.	12	1982	4	60.133	5	55.033	-1.383	Greater North Sea
284SA	rope round prop. mpd from 284sb used.	36	1983	7	50.417	-1.517	45.417	-7.85	Bay of Biscay and Iberian Coast
276G-	net on prop.	22	1985	8	62.467	-2.833	58.317	5.667	Greater North Sea
328Z-	fishing net cut from machine at mid-course haul.	20	1985	8	59.233	-36.45	63.45	-24.617	Arctic Waters
194B-	silk torn at start. silk stopped. string round prop. assumed ratio used.	126	1987	5	48.833	-15	51.283	-4.683	Celtic Seas
117M-	courlene net on prop. assumed ratio used.	157	1988	6	57.15	-2.033	58.1	5.567	Greater North Sea
203PR	line with fish-hook around prop. shaft. assumed ratio used.	124	1991	1	50.317	-4.183	48.817	-3.95	Greater North Sea
126LE	plastic bag found wrapped around prop. on hauling	85	1991	3	55.017	-1.333	55.4	7.767	Greater North Sea
130LE	plastic found wrapped around recorder on hauling.	85	1991	7	55.017	-1.4	55.4	7.917	Greater North Sea
137EA	prop. drive parted at start. plastic in prop mechanism.	126	1991	12	44.4	-63.2	47.283	-54.133	Wider Atlantic
255B-	nylon net round prop. stopped at 8.0. assumed ratio 5.0	89	1992	7	48.917	-13.983	51.333	-3.867	Celtic Seas
603X-	nylon rope round prop shaft on hauling.	76	1992	9	58.35	-17.65	55.517	-6.783	Celtic Seas
350R-	fishing net found round recorder.	127	1992	12	51.933	1.5	51.95	3.583	Greater North Sea
367Z-	fusee wire almost off cone (slippage). net around prop.	140	1993	8	57.817	-35.833	63.217	-25.217	Arctic Waters
184M-	plastic fibres around prop shaft rear bearing. some sand in mechanism.	151	1994	2	58.367	6	57.217	-1.95	Greater North Sea
364R-	plastic bag on prop.	89	1994	2	52.05	3.9	52.05	1.767	Greater North Sea
366LR	plastic fibres around prop shaft rear bearing. some sand in the mechanism.	151	1994	3	57.15	-2.017	53.583	-0.2	Greater North Sea
381W-	short tow. line obstructing prop. tunnel.	162	1994	12	52.133	-18.1	55.45	-6.95	Celtic Seas
176LE	short tow due to netting on prop.	82	1995	8	55.417	8.167	55.017	-1.2	Greater North Sea
294B-	pieces of nylon net firmly entangled in prop. omex tow. samples odd 1 to 5 used.	103	1995	4	49.917	-3.583	49.117	-14	Wider Atlantic
122IB	fishing net on prop. ex 6 1/4 silk used. blocks 11.45 miles	113	1996	3	50.25	-6.383	43.733	-9.733	Bay of Biscay and Iberian Coast
123IB	fishing net on prop. ex 6 1/4 silk used. blocks 8.73 miles	113	1996	10	45.6	-8.817	51.883	-6.133	Celtic Seas
215M-	monofilament on coupling. ex 6 1/4 silk used. jam from 11.5.	48	1996	9	57.15	-2.017	58.833	5.433	Greater North Sea
224M-	some plastic on prop. bearing reason for low reading? ex 6 1/4 silk used.	36	1997	9	57.15	-2.017	58.85	5.467	Greater North Sea
405LR	some plastic on prop bearing. ex 6 1/4 silk used.	36	1997	8	53.6	0.25	57.117	-2	Greater North Sea
234M-	plastic bag on prop shaft	36	1998	10	57.15	-2.05	58.85	5.483	Greater North Sea
178LG	polyprop net or line tangled on prop shaft. lowish silk reading	164	1999	7	53.567	0.25	57.65	11.45	Greater North Sea
16MY	short tow 3.5 div. plastic around prop bearing	163	1999	3	36.017	-5	39.15	0.45	Outside
181LG	silk discarded, netting on prop	162	1999	4	52.267	3.7	57.683	11.433	Greater North Sea
8LH	plastic bag on prop	136	1999	10	55.25	13	59.617	23.65	Outside
555C-	polyprop twine on prop shaft,v.tight. flowmeter	170	1999	10	57.25	8.4	53.717	0.7	Greater North Sea
246M-	rope around prop	36	1999	8	58.4	5.967	57.167	-1.983	Greater North Sea
186LG	ext. machine damaged. twine around prop	164	1999	9	57.15	-2.033	57.633	11.417	Greater North Sea
249M-	poly string in prop bearing	48	1999	12	57.15	-2	59.117	5.25	Greater North Sea
429R-	orange twine on stern prop bearing	87	1999	12	52.033	1.683	52	4.083	Greater North Sea
190LG	plastic bag on prop,high mpd	127	2000	1	52	3.45	57.65	11.4	Greater North Sea
251M-	plastic bag around prop	48	2000	1	57.15	-2.033	58.85	5.483	Greater North Sea
165IB	plastic on prop shaft, very low silk reading	170	2000	4	46	-8	53.167	-5.967	Celtic Seas
175HE	cpr tangled in fishing net on recovery	153	2000	7	54.033	7.717	54.033	8.117	Greater North Sea
179HE	fishing line on prop. shortish tow	153	2000	5	54.017	8.117	53.617	0.583	Greater North Sea
261M-	fishing net on prop at start	127	2000	11	57.183	-1.967	58.85	5.483	Greater North Sea
322IN	fishing net on prop	24	2000	11	53.35	-5.967	53.517	-3.5	Celtic Seas
181HE	fishing line on prop	170	2000	9	54.033	8.05	53.55	0.25	Greater North Sea
200LG	fishing line + rope around prop	168	2000	12	52.167	3.6	57.683	11.233	Greater North Sea
201LG	tail fin split. fishing line on prop	109	2001	11	52.1	3.583	57.667	11.317	Greater North Sea
184HE	fishing net on prop. very high mpd	136	2001	8	54.033	8.033	53.567	0.233	Greater North Sea
185HE	plastic binding on prop	136	2001	3	54.017	8.067	53.567	0.3	Greater North Sea
575C-	fishing net on mech.	124	2001	6	53.7	0.467	57.233	8.4	Greater North Sea
205LG	v.low silk reading. prop loosened by fishing lines?	136	2001	5	52.033	3.483	57.683	11.2	Greater North Sea
365BB	blue twine caught on box tail	36	2001	7	46.983	-21.95	48.667	-12.017	Wider Atlantic
190HE	plastic bag on prop, but still free rotating	164	2001	8	54.017	8.2	53.55	0.233	Greater North Sea
191HE	high mpd. poly bag on prop	89	2001	9	54.017	8.167	53.583	0.95	Greater North Sea
367BB	fishing net on prop	48	2001	1	46.883	-21.717	48.6	-12	Wider Atlantic
210LG	fishing line around prop	160	2001	10	52.05	3.533	57.667	11.3	Greater North Sea
258EA	tape and line around coupling	156	2001	10	43.567	-65.117	46.533	-55.283	Wider Atlantic
422W-	lots of string around prop shaft	110	2001	10	54.45	-21.417	55.517	-7.017	Celtic Seas
211LG	lots of string on prop shaft	127	2001	11	52.017	3.467	58.733	9.633	Greater North Sea
214LG	temperature recorder. line on prop shaft + body be	124	2002	2	53	4.35	57.633	11.483	Greater North Sea
371BB	fishing line on prop. some body damage.	36	2002	2	43.483	-22	47.15	-12	Wider Atlantic
215LG	monofilament on prop shaft	85	2002	3	52.117	3.567	57.683	11.267	Greater North Sea
589C-	temperature recorder. string etc on prop.	85	2002	5	53.7	0.567	57.167	8.417	Greater North Sea
374BA	plastic bag on prop	36	2002	6	49.217	-11.8	50.55	-1	Greater North Sea
591C-	string on prop	171	2002	7	53.667	0.433	57.233	8.383	Greater North Sea
221LG	string on prop	153	2002	9	52.4	3.8	57.683	11.2	Greater North Sea
223LG	very short tow, mech caught in a lot of fishing ne	127	2002	11	52.25	3.683	57.617	11.483	Greater North Sea
381BC	coupling broken. fishing line around prop shaft,	80	2002	12	33.367	-31.967	38.35	-22.883	Wider Atlantic
491SB	lots of twine in prop shaft.	162	2002	12	46	-8.667	38.783	-9.867	Bay of Biscay and Iberian Coast
200IB	v high mpd, plastic around prop+ prop shaft. tail	151	2003	4	46.033	-8.617	53.167	-5.967	Celtic Seas
211HE	silk discarded, covered by fishing net.	24	2003	7	54.033	7.733	53.55	0.45	Greater North Sea
236LG	cpr nose feet. monofilament on prop + tie rod stu	161	2003	12	52	3.45	57.733	11.05	Greater North Sea
477R-	temperature recorder. fishing wire stuck in prope	12	2003	12	52.133	4.15	52.033	1.683	Greater North Sea
237LG	nose feet. high mpd, fishing net around prop.	171	2004	1	56.117	7.317	57.617	11.45	Greater North Sea
209IB	no tow, coupling broken by rope entangled in it.	156	2004	2	46.017	-8.6	53.167	-5.967	Celtic Seas
479R-	temperature recorder and fender. twine on prop sh	85	2004	2	52.117	4.183	52.033	1.717	Greater North Sea
505SB	part tow, coupling broken by rope entangled in it.	156	2004	2	38.783	-9.75	46	-8.617	Bay of Biscay and Iberian Coast
239LG	polythene and monofilament on prop shaft.	169	2004	3	52.117	3.6	57.667	11.333	Greater North Sea
506SB	plastic fishing line on prop.	152	2004	3	38.733	-9.75	46	-8.5	Bay of Biscay and Iberian Coast
401BB	nylon rope around prop	36	2004	7	47.6	-22.033	49.117	-11.983	Wider Atlantic
510SB	fishing net on prop shaft	89	2004	8	38.767	-9.75	46	-8.083	Bay of Biscay and Iberian Coast
522SA	ferrybox. fishing net on prop, short mesh transpo	87	2004	8	46.683	-4.2	49.05	-4.333	Greater North Sea
249LG	temperature recorder. fishing net on cpr, no tow,	0	2005	1	52	2.5	57.6333	10.5333	Greater North Sea
407BA	flexi coupling and gearbox broken. plastic bag in	0	2005	1	47.6	-10.05	50.5167	-0.666667	Greater North Sea
230HE	temperature recorder. poly rope on prop, so appr	0	2005	2	44.4667	-20.05	47.5833	-12	Wider Atlantic
250LG	nose fender (old type). fishing net on prop and s	0	2005	2	54.0167	7.88333	57.6667	10.5333	Greater North Sea
231HE	temperature recorder. monofilament on prop+shaft.	0	2005	3	53.95	2.71667	53.55	-0.416667	Greater North Sea
255LG	silk torn at 3.0 divs, so discarded. polyprop on	0	2005	6	52.0333	2.51667	57.7833	9.16667	Greater North Sea
378IN	monofilament on prop, silk discarded.	0	2005	6	53.3833	-4.16667	53.5167	-2.4	Celtic Seas
412BB	monofilament on prop. tail fin split.	0	2005	6	48.3667	-20.05	49.6667	-12	Wider Atlantic
698V-	temperature recorder. monofilament on prop shaft.	0	2005	7	59.2	-3.56667	63.0667	-17.8333	Arctic Waters
679A-	aquapack. monofilament on prop and fender loose.	0	2005	8	60.1167	-0.866667	57.25	-0.116667	Greater North Sea
628C-	temperature recorder. monofilament and tail split	0	2005	9	54.2667	1.85	57.2333	7.81667	Greater North Sea
629C-	temperature recorder. monofilament on prop	0	2005	10	53.6667	-0.4	57.3333	7.71667	Greater North Sea
239HE	temperature recorder. short tow, monofilament on p	0	2005	11	54.1833	5.65	53.55	-0.383333	Greater North Sea
536SA	temperature recorder. very short tow, plastic bag	0	2005	11	43.6167	-2.8	49.8333	-1.05	Greater North Sea
8SM	aquapack. short tow. plastic in bearings, prop sh	0	2005	11	43.55	-1.03333	48	-4.75	Bay of Biscay and Iberian Coast
631C-	temperature recorder. monofilament on prop, tailf	0	2005	12	53.65	-0.4	57.2	7.86667	Greater North Sea
241HE	temperature recorder. monofilament on prop shaft.	0	2006	1	54.0833	5	53.55	-0.383333	Greater North Sea
242HE	temperature recorder. monofilament on prop shaft.	0	2006	2	54.0167	7.9	53.55	-0.383333	Greater North Sea
263LG	temperature recorder. monofilament nets on prop!	0	2006	2	52	2.51667	57.6333	10.5167	Greater North Sea
282PR	very short tow, prop lost because of fishing net!	0	2006	2	50.3	-3.81667	48.85	-2.05	Greater North Sea
422BA	net on shaft! silk distorted, use to 70divs. nose	0	2006	3	47.4667	-10.05	50.5167	-0.666667	Greater North Sea
505R-	monofilament on prop!	0	2006	3	52.15	2.03333	52.0333	0.35	Greater North Sea
266LG	temperature recorder. prop shaft tight and nylon	0	2006	6	52.05	3	57.6167	10.45	Greater North Sea
268LG	temperature recorder. high mpd, blue fishing net on prop shaft.	136	2006	8	51.95	2.55	57.8	9.35	Greater North Sea
639C-	temp recorder. use to 42divs, monofilament on shock absorber+silk distorted	12	2006	8	53.5833	-0.316667	57.3667	7.56667	Greater North Sea
270LG	temperature recorder. monofilament around prop + tie bar broken.	171	2006	9	51.9667	2.51667	57.1667	7.51667	Greater North Sea
275LG	temperature recorder. silk torn, use to 12.0 divs. plastic in tunnel	127	2007	4	52.0833	2.45	57.7	10.8	Greater North Sea
517R-	prop protector. monofilament on prop and gearbox input shaft.	153	2007	6	52.0167	4	52.05	0.25	Greater North Sea
285LG	temperature recorder + prop protector. fishing net on cpr and tailfin bent back.	153	2007	12	51.9	2.51667	54.0833	3.06667	Greater North Sea
307PR	temperature recorder. monofilament on prop, high	179	2008	2	48.75	-3.95	50.25	-4.233	Greater North Sea
659C-	temperature recorder. wire rope shredded at cpr en	124	2008	4	53.75	0.75	57.267	8.1	Greater North Sea
556SB	monofilament inside mech and prop missing. silk s	132	2009	1	38.617	-9.4	43.217	-9.783	Bay of Biscay and Iberian Coast
298LG	very short tow, rope and fishing line on prop. drive train failure. use to 20.0 divs.	153	2009	2	52.117	3.55	57.6	9.717	Greater North Sea
279HE	very short tow,fishing line and rope on cpr. drive train failure including gear box. silk discarded	127	2009	3	54.017	8.117	53.55	0.383	Greater North Sea
299LG	very short tow, fishing line on cpr. drive train failure including gear box. silk discarded	89	2009	3	52.017	3.517	57.65	9.833	Greater North Sea
574SA	short tow,silk distorted,use from 20divs. fishing net on cpr on haul. silk discarded	181	2009	3	43.35	-3.367	49.783	-2.933	Greater North Sea
456BA	tail fin damage and fishing line on cpr	27	2009	4	47.4	-11.967	50.45	-1.35	Greater North Sea
541R-	fishing line on cpr	170	2009	5	43.383	-21.85	47.367	-12.017	Wider Atlantic
672C-	fishing line and net on cpr	171	2009	5	52.017	3.967	52.033	1.7	Greater North Sea
3ST	prop jammed by fishing line, so very low silk reading. silk discarded	180	2009	6	77.267	13.667	70.517	20.2	Arctic Waters
433IN	no silk transport. small piece of orange monofilament on tow eye.	134	2009	10	53.367	-5.95	53.517	-3.483	Celtic Seas
343EA	temperature sensor. plastic	27	2009	12	44.433	-63.067	46.717	-51.9	Wider Atlantic
437IN	prop protector. plastic mesh in tunnel of internal	109	2010	1	40.367	-73	43.55	-64.783	Wider Atlantic
466BA	fishing line and fender damage	44	2010	1	53.4	-5.817	53.533	-3.55	Celtic Seas
466BB	filter silk torn from start, silk discarded. fishing line and fender damage	44	2010	1	45.783	-22	48.683	-12	Wider Atlantic
549R-	prop protector fitted. monofilament on shackle.	153	2010	1	52	3.983	52.033	1.75	Greater North Sea
287HE	prop protector. fishing line	167	2010	2	54.017	8.1	53.55	0.383	Greater North Sea
552R-	water sampler. no tow,fishing line,fusee wire broken and silk torn.	153	2010	4	52	4.017	52.033	1.717	Greater North Sea
291HE	1st tow with new internal. prop protector. fishing line,net and plastic around cpr. silk torn,discarded.	186	2010	6	54.017	8.117	53.55	0.383	Greater North Sea
555R-	water sampler and prop protector. fishing line and net on cpr	153	2010	6	52.017	4	52.033	1.783	Greater North Sea
293HE	test tow with new internal. plastic around cpr,prop jammed,low silk transport,silk discarded	187	2010	7	54.017	8.133	53.55	0.4	Greater North Sea
314LG	prop protector. fishing line and net on cpr. silk contaminated with possibly sewage, discarded.	87	2010	7	57.733	11.05	52.95	3.983	Greater North Sea
25NI	plastic around prop. very low silk transport. silk discarded	132	2010	9	64.95	-13.2	65.717	-1.533	Arctic Waters
316LG	prop protector. fender damage,fishing line and net on prop. silk stopped at 43.2divs,cannot verify end reading,silk clogged. discarded.	87	2010	9	51.967	3.433	57.75	10.233	Greater North Sea
686C-	prop protector. monofilament on prop. cannot ver	115	2010	9	53.65	0.383	57.533	9.133	Greater North Sea
317LG	fishing line on cpr. propeller damaged, one blade missing.	85	2010	10	52	3.433	57	8.167	Greater North Sea
299HE	prop protector. fishing line and net around prop, so low silk transport, to 24.5div. silk discarded.	186	2011	1	54.017	8.1	53.55	0.483	Greater North Sea
320LG	monofilament and plastic on prop and shaft. filter silk torn, silk discarded.	12	2011	1	52.1	3.583	57	8.15	Greater North Sea
562R-	fishing line and net around cpr	115	2011	1	52	4	52.033	1.75	Greater North Sea
321LG	much damage to internal mech and external cpr. fishing line, net and rope on cpr. very low silk reading (25.6divs) so discarded.	87	2011	2	51.867	3.4	56.867	7.983	Greater North Sea
325LG	fishing line: fishing net: prop protector: silk distorted, use to 44.0 divs.	85	2011	6	53.433	4.7	57.717	11.083	Greater North Sea
17ST	starodi fitted: plastic bag around prop causing very low silk transport: inputted onto console as september tow, as console cannot cope with no sunset: silk discarded.	134	2011	9	77.717	14.217	70.5	15.95	Arctic Waters
328LG	fishing line: prop protector: use to 50.0 divs, shedding plankton, silk very creased.	87	2011	9	52.133	3.583	57.75	10.167	Greater North Sea
308HE	plastic:	12	2011	10	54.017	8.117	53.567	0.6	Greater North Sea
337LG	prop protector and staroddi fitted: very low silk transport: cover silk distorted: filter silk distorted: fender damage: shackles damage: fishing line: use to 16.0 divs. unuseable, so silk discarded.	115	2012	5	51.85	3.4	57.233	8.733	Greater North Sea
338LG	cover silk distorted: filter silk distorted: use to 53.0 divs: staroddi fitted: fish: fishing line:	89	2012	6	51.7	3.267	57.45	9.283	Greater North Sea
709C-	fishing net: prop protector fitted.	192	2012	7	53.65	0.367	57.283	8.9	Greater North Sea
710C-	prop protector fitted: rope around cpr on return.	89	2012	8	53.65	0.367	57.217	8.733	Greater North Sea
318HE	fender damage: fishing line: prop protector fitted.	192	2012	10	54.033	8.067	53.55	0.383	Greater North Sea
343LG	fishing line: seaweed: prop protector fitted.	89	2012	11	51.683	3.317	57.05	8.267	Greater North Sea
713C-	monofilament around prop, resulting in low end silk reading.	85	2012	11	53.667	0.433	56.967	8.1	Greater North Sea
503BC	fender damage: fishing net:	80	2012	12	41.417	-32	45.5	-22.017	Wider Atlantic
320HE	prop protector fitted: fishing line around cpr.	115	2013	1	37.6	-40	41.4	-32.033	Wider Atlantic
345LG	prop protector fitted: high mpd: fishing line around cpr.	171	2013	1	54.017	8.067	53.55	0.417	Greater North Sea
590Z-	fishing line on prop.	22	2013	2	56.05	-34.567	62.833	-25.683	Arctic Waters
376EB	prop protector fitted: fishing line:	151	2013	5	51.367	-44.567	56.017	-34.617	Wider Atlantic
719C-	minilog fitted: monofilament around prop, causing low silk transport: silk discarded.	109	2013	6	46.533	-52.983	51.367	-44.333	Wider Atlantic
352LG	plastic around prop: drive train failure including gear box: propeller damaged:	164	2013	12	52.133	3.433	54.117	5.183	Greater North Sea
725C-	rope around cpr.	204	2013	12	53.683	0.35	57.317	8.383	Greater North Sea
731C-	minilog fitted: propeller damaged: fishing line around propeller: high mpd, factor 0.5, silk discarded.	136	2014	6	57.633	9.783	53.8	0.633	Greater North Sea
360LG	minilog fitted: fishing line around prop.	205	2014	8	52.15	3.45	57.683	11.217	Greater North Sea
315IB	minilog fitted: rope:	132	2014	11	45.833	-8.583	53	-5.033	Celtic Seas
453MC	minilog fitted: propeller damaged: 2 blades missing: cpr tangled with fishing buoy on haul: no silk transport.	196	2014	11	43.1	-65.683	43.6	-69.917	Wider Atlantic
527BD	plastic in propeller on haul: fender damage:	80	2014	11	35.95	-40	39.467	-32	Wider Atlantic
607R-	minilog fitted: plastic bag around prop.	164	2014	11	52.017	3.917	52.033	1.7	Greater North Sea
608R-	november re-tow: minilog fitted: fishing around on cpr.	206	2014	11	52.05	3.883	52.033	1.667	Greater North Sea
613SB	minilog fitted: rope on cpr.	132	2014	11	38.417	-9	43.183	-9.767	Bay of Biscay and Iberian Coast
364LG	minilog fitted: fishing line and rope around cpr.	181	2014	12	51.85	3.333	57.083	8.35	Greater North Sea
736C-	minilog fitted: plastic around cpr.	204	2014	12	57.35	8.483	53.733	0.6	Greater North Sea
610R-	minilog fitted: rope and fishing net around prop: very short tow, 5.4divs: silk discarded.	169	2015	1	52.05	3.85	52.033	1.7	Greater North Sea
611R-	minilog fitted: fishing line on cpr.	164	2015	2	52.05	3.85	52	1.667	Greater North Sea
341HE	fishing line around cpr: minilog fitted.	183	2015	3	54.033	8.017	53.55	0.467	Greater North Sea
367LG	fishing line around cpr: minilog fitted.	12	2015	3	57.7	11.2	51.95	3.3	Greater North Sea
612R-	fishing line around cpr: minilog fitted: very low silk transport, 7.7divs, so silk discarded.	169	2015	3	52.033	3.917	52.05	1.733	Greater North Sea
533BA	minilog fitted: fishing line around cpr: samples 15-38 discarded, filter silk very badly pulled and crumpled.	132	2015	4	47.733	-11.983	50.45	-1.333	Greater North Sea
533BB	minilog fitted: fishing line around cpr: no silk transport, internal stops broken.	132	2015	4	44.783	-21.967	47.717	-12.017	Wider Atlantic
739C-	tail fin damage: fender damage: fishing line around cpr: very low silk transport, 13.8divs: silk discarded: minilog fitted.	148	2015	4	57.167	8.267	53.7	0.483	Greater North Sea
445DA	propeller lost : tail fin damage: plastic aroung cpr: minilog fitted.	136	2015	8	48.117	-33.217	49.75	-21.183	Wider Atlantic
805A-	minilog and tag fitted: fishing line around cpr.	12	2015	9	60.133	-1.133	57.3	-1.783	Greater North Sea
377LG	fender damage: fishing line: minilog and tag fitted.	169	2016	2	51.833	3.3	57.067	8.333	Greater North Sea
749C-	propeller damaged: fender damage: fishing line: minilog and tag fitted.	187	2016	2	53.783	0.817	57.717	9.867	Greater North Sea
379LG	cpr covered in rope and fishing line! maggots in the internal, silk discarded.	205	2016	4	52.167	3.483	57.7	11.15	Greater North Sea
380LG	minilog and tag fitted: fishing line, fishing net and plastic caught around cpr: no silk transport.	134	2016	5	51.817	3.3	57.783	10.7	Greater North Sea
57ST	staroddi fitted: tail fin damage: fishing line caught around cpr: inputted as an april tow, console cannot cope without sunset.	183	2016	4	78.717	10.217	71.7	19.167	Arctic Waters
381LG	minilog and tag fitted: filter silk torn : lots of fishing line around cpr again, so no silk transport.	164	2016	6	51.783	3.283	57.733	10.167	Greater North Sea
383LG	minilog fitted: plastic around cpr!	152	2016	8	57.6167	-11.6833	52.8167	-3.93333	Celtic Seas
757C-	fender damage: cpr jammed with fishing line, net, rope, plastic and seaweed!	168	2016	9	57.617	11.517	54.4	2.483	Greater North Sea
518IN	plastic on cpr: tag fitted.	136	2016	10	53.35	-5.917	53.533	-3.767	Celtic Seas
629R-	blister damaged: fender damage: fishing line on cpr: minilog and tag fitted.	12	2016	12	53.533	0.4	52.117	3.533	Greater North Sea
