# Supplementary material for: The rise in ocean plastics evidenced from a 60-year time series
Source: Nat Commun. 2019 Apr 16;10:1622. doi: 10.1038/s41467-019-09506-1 (PMC6467903; doi:10.1038/s41467-019-09506-1)
Supplement: Supplementary file 5 — Supplementary Data 2 [file 41467_2019_9506_MOESM5_ESM.xlsx]

## Sheet: Sheet1
https://doi.org/10.17031/1618
Natural entanglements on the Continuous Plankton Recorder.
CPR Tow ID	Observation	CPR ID	Year of tow	Month of tow	tow_lat_start	tow_lon_start	tow_lat_end	tow_lon_end
123SA	Seaweed fouling prop.	103	1967-07-16 11:40:00	1967-07-16 11:40:00	48.533	-5.1	50.683	0.467
291W-	Piece of wood in tunnel.	110	1968-11-30 09:03:00	1968-11-30 09:03:00	55.483	-7.317	52.833	-18.7
130LR	Overrun tow: Fish caught in prop. shaft.	104	1969-09-06 22:00:00	1969-09-06 22:00:00	55.683	-1.533	52.167	3.833
487K-	Dogfish caught in spring.	127	1974-05-18 04:00:00	1974-05-18 04:00:00	56.467	-2.4	57.633	8.933
151DB	Piece of wood in tunnel.	136	1978-01-24 14:00:00	1978-01-24 14:00:00	46.6	-21.067	45.667	-41.333
440X-	Wood in aperture.	103	1981-02-02 14:40:00	1981-02-02 14:40:00	56.65	-16.967	55.567	-7.183
292ZC	Wood splinter in rollers.	156	1981-03-23 07:00:00	1981-03-23 07:00:00	54.5	-41.583	49.1	-49.567
520A-	Bird trapped in prop. Assumed ratio used	160	1992-08-14 05:10:00	1992-08-14 05:10:00	60.117	-1.133	57.367	-1.75
157LE	Seaweed wrapped around prop.	123	1993-10-17 14:30:00	1993-10-17 14:30:00	55.417	8.117	55.033	-1.167
159EA	Fish in tunnel	104	1993-10-20 11:55:00	1993-10-20 11:55:00	44.417	-63.417	47.033	-54.367
142LG	Slow tow due to one bearing tight with fine filament seaweed.	153	1995-08-08 14:30:00	1995-08-08 14:30:00	52.75	2.433	58.883	10.2
444SA	Seaweed around prop. causing a high MPD. Ex 6 1/4 silk used.	103	1997-09-01 21:26:00	1997-09-01 21:26:00	45	-8.617	50.133	-1.167
180HE	LOTS OF SEAWEED ON EXTERNAL ON RETURN	124	2000-12-11 05:40:00	2000-12-11 05:40:00	54.017	8.083	53.55	0.3
45VJ	TEMPERATURE RECORDER. PIECE OF WOOD JAMMED IN PRO	161	2003-06-07 01:08:00	2003-06-07 01:08:00	54.3	-164.617	54.033	-178.8
399BB	LOTS OF PIPEFISH ON TAIL OF TOW	103	2004-06-06 06:12:00	2004-06-06 06:12:00	44.667	-21.967	47.983	-12.033
401BA	PIPE FISH IN TUNNEL	36	2004-08-02 03:00:00	2004-08-02 03:00:00	49.133	-11.9	50.5	-1.35
53RV	THERMOSALINOGRAPH. YOUNG FISH ON TAIL OF SILK	174	2004-08-30 07:31:00	2004-08-30 07:31:00	72.317	-11.483	66.2	-23.2
339D-	LONG PIPE-FISH IN TUNNEL.	163	2004-10-07 19:44:00	2004-10-07 19:44:00	52.383	-17.917	51.817	-6.933
356D-	2 PIPEFISH IN TUNNEL	0	2006-04-16 02:06:00	2006-04-16 02:06:00	50.3	-17.9833	51.85	-7
692A-	AQUAPACK+TEMP RECORDER. V SHORT TOW, SO SILK DISCARDED. LARGE PIPEFISH ON EXTERN	164	2006-09-09 05:40:00	2006-09-09 05:40:00	60.1333	-0.866667	57.3	-0.116667
273LG	TEMPERATURE RECORDER. SANDEEL IN TUNNEL	85	2007-02-02 21:20:00	2007-02-02 21:20:00	52.05	2.51667	57.6167	10.45
545SB	FISH IN TUNNEL (MYCTOPHID)	151	2007-07-05 02:25:00	2007-07-05 02:25:00	45.9833	-7.56667	38.7333	-9.9
436BB	TEMPERATURE RECORDER. SILK TRACKED OFF LINE, USE TO 45 DIVS. PIPEFISH IN TUNNEL	44	2007-08-04 10:30:00	2007-08-04 10:30:00	44.9	-20.0333	47.8	-10.0167
710A-	RBRXR620. PIPEFISH AND SEAWEED IN EXTERNAL	85	2008-02-16 06:43:00	2008-02-16 06:43:00	60.133	-1.133	57.317	-1.85
725A-	Young sand eels at end of tow	12	2009-05-09 05:46:00	2009-05-09 05:46:00	60.083	-1.133	57.317	-1.833
18ST	Starodi fitted. Fragments of wood and paint in tunnel.	103	2011-09-12 06:00:00	2011-09-12 06:00:00	71.117	26.267	78.017	12.967
343LG	Fishing line: Seaweed: Prop protector fitted.	89	2012-11-21 13:40:00	2012-11-21 13:40:00	51.683	3.317	57.733	11.117
497IN	Silk torn at start, so no silk transport: Fish in tunnel.	164	2014-12-04 14:20:00	2014-12-04 14:20:00	53.367	-5.933	53.533	-3.767
757C-	Fender damage: CPR jammed with fishing line, net, rope, plastic and seaweed!	168	2016-09-11 18:00:00	2016-09-11 18:00:00	57.617	11.517	54.017	1.45
