# Supplementary material for: The rise in ocean plastics evidenced from a 60-year time series
Source: Nat Commun. 2019 Apr 16;10:1622. doi: 10.1038/s41467-019-09506-1 (PMC6467903; doi:10.1038/s41467-019-09506-1)
Supplement: Supplementary file 6 — Supplementary Data 3 [file 41467_2019_9506_MOESM6_ESM.xlsx]

## Sheet: Sheet1
https://doi.org/10.17031/08ga-a857
Annual macroplastic entanglements on the Continuous Plankton Recorder within each OSPAR region (the wider Atlantic region has been adapted from the OSPAR regions to extend to the west of the Atlantic to include the whole study area)
	Bay of Biscay and Iberian Coast		Celtic Seas		Wider Atlantic		Greater North Sea		Arctic Waters
Year	Freq. macroplastic entanglements per tow (%)	Number of macroplastic entanglements per m2	Freq. macroplastic entanglements per tow (%)	Number of macroplastic entanglements per m2	Freq. macroplastic entanglements per tow (%)	Number of macroplastic entanglements per m2	Freq. macroplastic entanglements per tow (%)	Number of macroplastic entanglements per m2	Freq. macroplastic entanglements per tow (%)	Number of macroplastic entanglements per m2
1957	0	0	0	0	0	0	0	0	0.121803	3.21906e-07
1958	0	0	0	0	0	0	0	0	0	0
1959	0	0	0	0	0	0	0	0	0	0
1960	0	0	0	0	0	0	0	0	0	0
1961	0	0	0	0	0	0	0	0	0	0
1962	0	0	0	0	0	0	0	0	0	0
1963	0	0	0	0	0	0	0	0	0	0
1964	0	0	0	0	0	0	0	0	0	0
1965	0	0	0	0	0.00432563	3.56679e-08	0	0	0	0
1966	0	0	0	0	0	0	0	0	0	0
1967	0	0	0	0	0	0	0.0160411	9.56023e-08	0	0
1968	0	0	0	0	0	0	0	0	0	0
1969	0	0	0	0	0	0	0	0	0	0
1970	0	0	0	0	0	0	0	0	0	0
1971	0	0	0	0	0	0	0.0160411	8.31621e-08	0	0
1972	0	0	0	0	0	0	0.0160411	8.77668e-08	0	0
1973	0.124069	5.7577e-07	0.0404694	3.37716e-07	0	0	0.0320821	1.82696e-07	0	0
1974	0	0	0.0404694	3.2978e-07	0	0	0.0160411	9.61346e-08	0	0
1975	0	0	0	0	0	0	0	0	0	0
1976	0	0	0	0	0.00432563	3.86816e-08	0	0	0	0
1977	0	0	0	0	0	0	0	0	0.121803	1.77632e-07
1978	0	0	0	0	0	0	0	0	0.243605	4.07819e-07
1979	0	0	0	0	0	0	0	0	0	0
1980	0.124069	4.55717e-07	0	0	0	0	0.0160411	9.13864e-08	0.121803	2.38407e-07
1981	0	0	0	0	0	0	0	0	0	0
1982	0	0	0	0	0	0	0.0160411	1.18037e-07	0.121803	2.3084e-07
1983	0.124069	3.51569e-07	0	0	0	0	0	0	0	0
1984	0	0	0	0	0	0	0	0	0	0
1985	0	0	0	0	0	0	0.0160411	8.9632e-08	0.121803	1.97401e-07
1986	0	0	0	0	0	0	0	0	0	0
1987	0	0	0.0404694	2.15037e-07	0	0	0	0	0	0
1988	0	0	0	0	0	0	0.0160411	1.01558e-07	0	0
1989	0	0	0	0	0	0	0	0	0	0
1990	0	0	0	0	0	0	0	0	0	0
1991	0	0	0	0	0.00432563	9.79194e-08	0.0481232	3.30188e-07	0	0
1992	0	0	0.0809389	4.84272e-07	0	0	0.0160411	9.9942e-08	0	0
1993	0	0	0	0	0	0	0	0	0.121803	3.27485e-07
1994	0	0	0.0404694	2.34769e-07	0	0	0.0481232	2.64889e-07	0	0
1995	0	0	0	0	0.00432563	8.25357e-08	0.0160411	1.04791e-07	0	0
1996	0.124069	8.58915e-07	0.0404694	3.36155e-07	0	0	0.0160411	1.20153e-07	0	0
1997	0	0	0	0	0	0	0.0320821	2.09261e-07	0	0
1998	0	0	0	0	0	0	0.0160411	1.5898e-07	0	0
1999	0	0	0	0	0	0	0.112287	7.42843e-07	0	0
2000	0	0	0.0809389	5.7577e-07	0	0	0.112287	7.71394e-07	0	0
2001	0	0	0.0404694	3.15557e-07	0.0129769	1.62662e-07	0.14437	8.51432e-07	0	0
2002	0.124069	2.11735e-07	0	0	0.00865127	9.78655e-08	0.112287	6.40657e-07	0	0
2003	0	0	0.0404694	2.59047e-07	0	0	0.0481232	2.68505e-07	0	0
2004	0.372208	7.87252e-07	0.0404694	2.40341e-07	0.00432563	4.63301e-08	0.0641643	3.41938e-07	0	0
2005	0.124069	3.06489e-07	0.0404694	2.30065e-07	0.00865127	7.73894e-08	0.176452	7.92087e-07	0.121803	3.45098e-07
2006	0	0	0	0	0	0	0.160411	7.59938e-07	0	0
2007	0	0	0	0	0	0	0.0481232	2.14754e-07	0	0
2008	0	0	0	0	0	0	0.0320821	1.85823e-07	0	0
2009	0.124069	3.00803e-07	0.0404694	2.78691e-07	0.00865127	1.0632e-07	0.0962464	5.67509e-07	0.121803	1.72054e-07
2010	0	0	0.0404694	2.58238e-07	0.00865127	1.0387e-07	0.160411	8.75874e-07	0.121803	1.39735e-07
2011	0	0	0	0	0	0	0.112287	6.17439e-07	0.121803	1.65813e-07
2012	0	0	0	0	0.00432563	5.06813e-08	0.112287	6.54561e-07	0	0
2013	0	0	0	0	0.0129769	1.50279e-07	0.0481232	2.84371e-07	0.121803	1.3185e-07
2014	0.124069	3.12069e-07	0.0404694	2.91168e-07	0.00865127	8.61814e-08	0.0962464	4.92605e-07	0	0
2015	0	0	0	0	0.00865127	9.44788e-08	0.128329	6.80386e-07	0	0
2016	0	0	0.0809389	5.93424e-07	0	0	0.112287	5.46653e-07	0.121803	1.51695e-07
